# Supplementary material for: Design of Nanotechnological Carriers for Ocular Delivery of Mangiferin: Preformulation Study
Source: Molecules. 2022 Feb 16;27(4):1328. doi: 10.3390/molecules27041328 (PMC8880740; doi:10.3390/molecules27041328)
Supplement: Supplementary file 1 [file molecules-27-01328-s001.zip]

Archive with 1 entries (1 files):
- molecules-1572360-supplementary.pdf
